# Supplementary material for: Circulating Transcriptional Profile Modulation in Response to Metabolic Unbalance Due to Long-Term Exercise in Equine Athletes: A Pilot Study
Source: Genes (Basel). 2021 Dec 9;12(12):1965. doi: 10.3390/genes12121965 (PMC8701225; doi:10.3390/genes12121965)
Supplement: Supplementary file 1 [file genes-12-01965-s001.zip]

Archive with 7 entries (6 files):
- supplementary/
- supplementary/.DS_Store
- supplementary/Table_S4.xlsx
- supplementary/FigureS1.pdf
- supplementary/Table_S1.pdf
- supplementary/Table_S2.pdf
- supplementary/Table_S3.pdf
