# Supplementary material for: Circulating Transcriptional Profile Modulation in Response to Metabolic Unbalance Due to Long-Term Exercise in Equine Athletes: A Pilot Study
Source: Genes (Basel). 2021 Dec 9;12(12):1965. doi: 10.3390/genes12121965 (PMC8701225; doi:10.3390/genes12121965)
Supplement: Supplementary file 1 [file genes-12-01965-s001.zip › supplementary/Table_S4.xlsx]

## Sheet: Cluster1_TTN
Enriched GO terms for the cluster with human TTN central node
GO-ID	p-value	corr p-value	x	n	X	N	Description	Genes in test set
7010	7.0815e-08	8.1437e-05	16	487	93	14518	cytoskeleton organization	SYNM|NPM1|CEP135|KRT8|ACTN4|GABARAP|AMOT|HK1|TTN|ABLIM1|ABLIM2|DNAJB6|DLG4|FLNA|OBSL1|SGCG
61061	2.0671e-05	0.0066138	9	237	93	14518	muscle structure development	HSPB2|CAPN3|NEB|ITGB1BP2|OBSL1|JPH1|NEO1|SGCG|TTN
71840	2.3024e-05	0.0066138	32	2417	93	14518	cellular component organization or biogenesis	SYNM|MYCBP2|CHD4|ASH2L|GABARAP|AMOT|HK1|TTN|ABLIM1|ABLIM2|EXOSC10|DNAJB6|FLNA|SGCG|SRPK2|NPM1|CEP135|ACTN3|ACTN2|ACTN1|KRT8|HMGA1|NEB|ACTN4|YWHAZ|HIST2H2BF|VAV2|SCO1|DLG4|PARD3|OBSL1|SF1
16043	2.4275e-05	0.0066138	31	2306	93	14518	cellular component organization	SYNM|MYCBP2|CHD4|ASH2L|GABARAP|AMOT|HK1|TTN|ABLIM1|ABLIM2|DNAJB6|FLNA|SGCG|SRPK2|NPM1|CEP135|ACTN3|ACTN2|ACTN1|KRT8|HMGA1|NEB|ACTN4|YWHAZ|HIST2H2BF|VAV2|SCO1|DLG4|PARD3|OBSL1|SF1
22607	2.8756e-05	0.0066138	17	861	93	14518	cellular component assembly	SRPK2|NPM1|CEP135|ACTN3|ACTN2|ACTN1|HMGA1|ACTN4|HIST2H2BF|AMOT|VAV2|TTN|SCO1|DLG4|PARD3|OBSL1|SF1
44085	4.2688e-05	0.0078831	18	981	93	14518	cellular component biogenesis	SRPK2|NPM1|CEP135|ACTN3|ACTN2|ACTN1|HMGA1|ACTN4|HIST2H2BF|AMOT|VAV2|TTN|EXOSC10|SCO1|DLG4|PARD3|OBSL1|SF1
9987	4.7984e-05	0.0078831	85	10886	93	14518	cellular process	RYR1|SYNM|DYRK2|ITGB5|MAST2|CHD4|ASH2L|PYGM|ENO1|C1QTNF9|ENO3|JPH1|AMOT|HK1|MAP1LC3B|ANKRD1|PHGDH|NEO1|SGCG|SH3GLB1|MYBPC1|CEP135|MYBPC2|TRIM63|ACTN3|ACTN2|ACTN1|KRT8|ACTN4|YWHAZ|HIST2H2BF|VAV2|RNF167|OBSCN|PKM|SCO1|PARD3|IRF2|ERP29|CRY1|ITGB1BP2|OBSL1|SF1|RPL12|CUL2|MYCBP2|PIK3R4|NEDD8|FSTL1|GABARAP|TTN|ABLIM1|ABLIM2|UGP2|EXOSC10|DNAJB6|DNAJB5|STK38L|FLNA|SLC15A3|SRPK2|NEK9|NPM1|UBE2I|SMURF2|HMG…
6986	6.3542e-05	0.0091341	5	66	93	14518	response to unfolded protein	DNAJB6|DNAJB5|HSPB2|HSPE1|HSPA1B
6996	8.5879e-05	0.010381	21	1336	93	14518	organelle organization	SYNM|NPM1|CEP135|KRT8|HMGA1|CHD4|ASH2L|ACTN4|YWHAZ|HIST2H2BF|GABARAP|AMOT|HK1|TTN|ABLIM1|ABLIM2|DNAJB6|DLG4|FLNA|OBSL1|SGCG
35966	9.027e-05	0.010381	5	71	93	14518	response to topologically incorrect protein	DNAJB6|DNAJB5|HSPB2|HSPE1|HSPA1B
48041	0.00010951	0.010543	3	15	93	14518	focal adhesion assembly	ACTN3|ACTN2|ACTN1
16052	0.00011001	0.010543	5	74	93	14518	carbohydrate catabolic process	PKM|PYGM|ENO1|ENO3|HK1
7525	0.00012128	0.010729	2	3	93	14518	somatic muscle development	HSPB2|NEB
6757	0.0001466	0.011239	4	42	93	14518	ATP generation from ADP	PKM|ENO1|ENO3|HK1
6096	0.0001466	0.011239	4	42	93	14518	glycolytic process	PKM|ENO1|ENO3|HK1
34329	0.00023637	0.016741	5	87	93	14518	cell junction assembly	ACTN3|ACTN2|ACTN1|PARD3|AMOT
46031	0.00024748	0.016741	4	48	93	14518	ADP metabolic process	PKM|ENO1|ENO3|HK1
6090	0.00026817	0.017133	4	49	93	14518	pyruvate metabolic process	PKM|ENO1|ENO3|HK1
6165	0.00033767	0.020438	4	52	93	14518	nucleoside diphosphate phosphorylation	PKM|ENO1|ENO3|HK1
46939	0.00036345	0.020899	4	53	93	14518	nucleotide phosphorylation	PKM|ENO1|ENO3|HK1
6936	0.000477	0.026121	6	155	93	14518	muscle contraction	RYR1|MYBPC2|ITGB5|ACTN2|MYOM2|TTN
9135	0.00058493	0.028276	4	60	93	14518	purine nucleoside diphosphate metabolic process	PKM|ENO1|ENO3|HK1
9179	0.00058493	0.028276	4	60	93	14518	purine ribonucleoside diphosphate metabolic process	PKM|ENO1|ENO3|HK1
55003	0.00059884	0.028276	2	6	93	14518	cardiac myofibril assembly	OBSL1|TTN
140694	0.00062294	0.028276	4	61	93	14518	non-membrane-bounded organelle assembly	NPM1|CEP135|OBSL1|TTN
9185	0.00066266	0.028276	4	62	93	14518	ribonucleoside diphosphate metabolic process	PKM|ENO1|ENO3|HK1
6457	0.00068492	0.028276	6	166	93	14518	protein folding	CCT6A|DNAJB6|DNAJB5|ERP29|HSPE1|HSPA1B
9057	0.00068845	0.028276	10	458	93	14518	macromolecule catabolic process	UBE2I|TRIM63|EXOSC10|SMURF2|CUL2|TTC3|PYGM|NEDD8|HSPA1B|CUL4B
3012	0.00075227	0.028837	6	169	93	14518	muscle system process	RYR1|MYBPC2|ITGB5|ACTN2|MYOM2|TTN
7517	0.00075227	0.028837	6	169	93	14518	muscle organ development	CAPN3|NEB|ITGB1BP2|JPH1|SGCG|TTN
150115	0.00082412	0.029617	3	29	93	14518	cell-substrate junction organization	ACTN3|ACTN2|ACTN1
7044	0.00082412	0.029617	3	29	93	14518	cell-substrate junction assembly	ACTN3|ACTN2|ACTN1
16310	0.00098479	0.034318	14	850	93	14518	phosphorylation	SRPK2|NEK9|DYRK2|MAST2|PIK3R4|ENO1|ENO3|HK1|TTN|OBSCN|PKM|UGP2|EXOSC10|STK38L
9056	0.0010273	0.034746	15	954	93	14518	catabolic process	UBE2I|TRIM63|SMURF2|CUL2|PYGM|NEDD8|ENO1|ENO3|HK1|MAP1LC3B|PKM|EXOSC10|TTC3|HSPA1B|CUL4B
44265	0.0011387	0.03681	9	405	93	14518	cellular macromolecule catabolic process	UBE2I|TRIM63|EXOSC10|SMURF2|CUL2|TTC3|NEDD8|HSPA1B|CUL4B
1901575	0.0011523	0.03681	14	864	93	14518	organic substance catabolic process	UBE2I|TRIM63|SMURF2|CUL2|PYGM|NEDD8|ENO1|ENO3|HK1|PKM|EXOSC10|TTC3|HSPA1B|CUL4B
42981	0.0012787	0.039743	11	586	93	14518	regulation of apoptotic process	SH3GLB1|NPM1|ACTN3|DNAJB6|ACTN2|ACTN1|ALB|ACTN4|YWHAZ|ESR2|HSPA1B
98927	0.0014193	0.041396	2	9	93	14518	vesicle-mediated transport between endosomal compartments	FLNA|HK1
45022	0.0014193	0.041396	2	9	93	14518	early endosome to late endosome transport	FLNA|HK1
43067	0.0014639	0.041396	11	596	93	14518	regulation of programmed cell death	SH3GLB1|NPM1|ACTN3|DNAJB6|ACTN2|ACTN1|ALB|ACTN4|YWHAZ|ESR2|HSPA1B
34330	0.0014759	0.041396	5	130	93	14518	cell junction organization	ACTN3|ACTN2|ACTN1|PARD3|AMOT
9132	0.0015675	0.04292	4	78	93	14518	nucleoside diphosphate metabolic process	PKM|ENO1|ENO3|HK1
10941	0.0016276	0.043528	11	604	93	14518	regulation of cell death	SH3GLB1|NPM1|ACTN3|DNAJB6|ACTN2|ACTN1|ALB|ACTN4|YWHAZ|ESR2|HSPA1B

## Sheet: Cluster2_USP49
Enriched GO terms for the cluster with human USP49 central node
GO-ID	p-value	corr p-value	x	n	X	N	Description	Genes in test set
6457	3.5327e-06	0.0026688	6	166	37	14522	protein folding	COPA|HSP90AA1|HSP90AB1|PTGES3|FKBP6|FKBP5
60338	6.3166e-06	0.0026688	2	2	37	14522	regulation of type I interferon-mediated signaling pathway	HSP90AB1|CDC37
60330	3.7778e-05	0.0079805	2	4	37	14522	regulation of response to interferon-gamma	HSP90AB1|CDC37
60334	3.7778e-05	0.0079805	2	4	37	14522	regulation of interferon-gamma-mediated signaling pathway	HSP90AB1|CDC37

## Sheet: Cluster3_AGK
Enriched GO terms for the cluster with human AGK central node
GO-ID	p-value	corr p-value	x	n	X	N	Description	Genes in test set
7632	1.6287e-05	0.0096507	3	27	27	14518	visual behavior	APP|NPHP1|HTT
7006	2.0296e-05	0.0096507	3	29	27	14518	mitochondrial membrane organization	TIMM10B|HTT|TIMM10
45039	4.9734e-05	0.013228	2	6	27	14518	protein insertion into mitochondrial inner membrane	TIMM10B|TIMM10
51204	6.9547e-05	0.013228	2	7	27	14518	protein insertion into mitochondrial membrane	TIMM10B|TIMM10
90151	6.9547e-05	0.013228	2	7	27	14518	establishment of protein localization to mitochondrial membrane	TIMM10B|TIMM10
8340	0.00011895	0.014182	2	9	27	14518	determination of adult lifespan	LRRK2|HTT
7007	0.00011895	0.014182	2	9	27	14518	inner mitochondrial membrane organization	TIMM10B|TIMM10
55076	0.0001193	0.014182	3	52	27	14518	transition metal ion homeostasis	APP|MYC|HTT
51205	0.00025654	0.020123	2	13	27	14518	protein insertion into membrane	TIMM10B|TIMM10
30318	0.00025654	0.020123	2	13	27	14518	melanocyte differentiation	P|PA
8088	0.00025654	0.020123	2	13	27	14518	axo-dendritic transport	APP|HTT
71705	0.00028461	0.020123	8	976	27	14518	nitrogen compound transport	P|TIMM10B|PA|RAB18|HTT|TIMM10|AP3S1|RAB5A
10259	0.00029896	0.020123	2	14	27	14518	multicellular organism aging	LRRK2|HTT
50931	0.00029896	0.020123	2	14	27	14518	pigment cell differentiation	P|PA
15031	0.0003174	0.020123	7	741	27	14518	protein transport	TIMM10B|PA|RAB18|HTT|TIMM10|AP3S1|RAB5A
6839	0.00035428	0.020226	3	75	27	14518	mitochondrial transport	TIMM10B|HTT|TIMM10
45184	0.00036156	0.020226	7	757	27	14518	establishment of protein localization	TIMM10B|PA|RAB18|HTT|TIMM10|AP3S1|RAB5A
70997	0.00050034	0.026435	2	18	27	14518	neuron death	APP|LRRK2
16192	0.00072701	0.032157	6	607	27	14518	vesicle-mediated transport	APP|PA|RAB18|HTT|AP3S1|RAB5A
61024	0.00078277	0.032157	4	228	27	14518	membrane organization	TIMM10B|PA|HTT|TIMM10
48066	0.00082263	0.032157	2	23	27	14518	developmental pigmentation	P|PA
8542	0.00089639	0.032157	2	24	27	14518	visual learning	APP|HTT
10970	0.00089639	0.032157	2	24	27	14518	transport along microtubule	APP|HTT
30705	0.00089639	0.032157	2	24	27	14518	cytoskeleton-dependent intracellular transport	APP|HTT
72594	0.00094769	0.032157	3	105	27	14518	establishment of protein localization to organelle	TIMM10B|HTT|TIMM10
8104	0.0010069	0.032157	7	898	27	14518	protein localization	TIMM10B|PA|RAB18|HTT|TIMM10|AP3S1|RAB5A
99111	0.0010531	0.032157	2	26	27	14518	microtubule-based transport	APP|HTT
51649	0.0011168	0.032157	6	659	27	14518	establishment of localization in cell	TIMM10B|APP|PA|HTT|TIMM10|AP3S1
48878	0.0012469	0.032157	5	447	27	14518	chemical homeostasis	APP|BAD|MYC|HTT|NS1
71702	0.0012589	0.032157	8	1219	27	14518	organic substance transport	P|TIMM10B|PA|RAB18|HTT|TIMM10|AP3S1|RAB5A
7005	0.0013605	0.032157	3	119	27	14518	mitochondrion organization	TIMM10B|HTT|TIMM10
42592	0.0013849	0.032157	6	687	27	14518	homeostatic process	APP|PA|BAD|MYC|HTT|NS1
6626	0.0015962	0.032157	2	32	27	14518	protein targeting to mitochondrion	TIMM10B|TIMM10
8306	0.0016972	0.032157	2	33	27	14518	associative learning	APP|HTT
70585	0.0016972	0.032157	2	33	27	14518	protein localization to mitochondrion	TIMM10B|TIMM10
72655	0.0016972	0.032157	2	33	27	14518	establishment of protein localization to mitochondrion	TIMM10B|TIMM10
55072	0.0018012	0.032157	2	34	27	14518	iron ion homeostasis	MYC|HTT
48609	0.0018387	0.032157	5	488	27	14518	multicellular organismal reproductive process	P|APP|NPHP1|HTT|NS1
51463	0.0018598	0.032157	1	1	27	14518	negative regulation of cortisol secretion	NS1
51610	0.0018598	0.032157	1	1	27	14518	serotonin uptake	HTT
60125	0.0018598	0.032157	1	1	27	14518	negative regulation of growth hormone secretion	NS1
19244	0.0018598	0.032157	1	1	27	14518	lactate biosynthetic process from pyruvate	HTT
19249	0.0018598	0.032157	1	1	27	14518	lactate biosynthetic process	HTT
1901724	0.0018598	0.032157	1	1	27	14518	positive regulation of cell proliferation involved in kidney development	MYC
1901722	0.0018598	0.032157	1	1	27	14518	regulation of cell proliferation involved in kidney development	MYC
15828	0.0018598	0.032157	1	1	27	14518	tyrosine transport	P
21990	0.0018598	0.032157	1	1	27	14518	neural plate formation	HTT
48668	0.0018598	0.032157	1	1	27	14518	collateral sprouting	APP
48669	0.0018598	0.032157	1	1	27	14518	collateral sprouting in absence of injury	APP
51124	0.0018598	0.032157	1	1	27	14518	synaptic assembly at neuromuscular junction	APP
2000850	0.0018598	0.032157	1	1	27	14518	negative regulation of glucocorticoid secretion	NS1
2000847	0.0018598	0.032157	1	1	27	14518	negative regulation of corticosteroid hormone secretion	NS1
2000832	0.0018598	0.032157	1	1	27	14518	negative regulation of steroid hormone secretion	NS1
90095	0.0018598	0.032157	1	1	27	14518	regulation of metanephric cap mesenchymal cell proliferation	MYC
90096	0.0018598	0.032157	1	1	27	14518	positive regulation of metanephric cap mesenchymal cell proliferation	MYC
32504	0.0019401	0.032947	5	494	27	14518	multicellular organism reproduction	P|APP|NPHP1|HTT|NS1
71417	0.0020798	0.0347	3	138	27	14518	cellular response to organonitrogen compound	P|HTT|AP3S1
9416	0.0024416	0.040034	3	146	27	14518	response to light stimulus	APP|NPHP1|HTT
51641	0.0025423	0.040978	6	774	27	14518	cellular localization	TIMM10B|APP|PA|HTT|TIMM10|AP3S1
1901699	0.0025867	0.041	3	149	27	14518	cellular response to nitrogen compound	P|HTT|AP3S1
15807	0.0027393	0.042706	2	42	27	14518	L-amino acid transport	P|HTT
46907	0.0028603	0.043268	5	540	27	14518	intracellular transport	TIMM10B|APP|HTT|TIMM10|AP3S1
6886	0.0028802	0.043268	4	325	27	14518	intracellular protein transport	TIMM10B|HTT|TIMM10|AP3S1
71692	0.0030028	0.043268	2	44	27	14518	protein localization to extracellular region	PA|HTT
35592	0.0030028	0.043268	2	44	27	14518	establishment of protein localization to extracellular region	PA|HTT
9306	0.0030028	0.043268	2	44	27	14518	protein secretion	PA|HTT
46916	0.0031389	0.044252	2	45	27	14518	cellular transition metal ion homeostasis	APP|MYC
33365	0.0031642	0.044252	3	160	27	14518	protein localization to organelle	TIMM10B|HTT|TIMM10
90150	0.0035642	0.04807	2	48	27	14518	establishment of protein localization to membrane	TIMM10B|TIMM10
40014	0.0037116	0.04807	2	49	27	14518	regulation of multicellular organism growth	APP|NS1
52	0.0037162	0.04807	1	2	27	14518	citrulline metabolic process	HTT
51563	0.0037162	0.04807	1	2	27	14518	smooth endoplasmic reticulum calcium ion homeostasis	APP
15700	0.0037162	0.04807	1	2	27	14518	arsenite transport	P
33036	0.0037405	0.04807	7	1128	27	14518	macromolecule localization	TIMM10B|PA|RAB18|HTT|TIMM10|AP3S1|RAB5A

## Sheet: Cluster4_MACF1
Enriched GO terms for the cluster with human MACF1 central node
GO-ID	p-value	corr p-value	x	n	X	N	Description	Genes in test set
51726	2.3063e-07	0.00021979	9	459	30	14522	regulation of cell cycle	SOX2|MACF1|PRNP|JUN|CDKL5|CDH1|CUL3|ID2|CEP63
71285	4.1257e-06	0.0019659	2	2	30	14522	cellular response to lithium ion	CDH1|ID2
65007	1.5548e-05	0.0049391	27	7671	30	14522	biological regulation	MACF1|GSK3B|CUL3|FMR1|RPL6|RAB21|SOX2|MAPK9|CDH1|ALX3|PRNP|JUN|CDKL5|VCAM1|TESC|DTNBP1|FN1|CDC5L|CD2AP|MTNR1B|ID2|CEP63|TNIK|MAPRE1|OPTN|BCAR1|CFTR
50789	2.3482e-05	0.0055945	26	7190	30	14522	regulation of biological process	MACF1|GSK3B|CUL3|FMR1|RPL6|RAB21|SOX2|MAPK9|CDH1|ALX3|PRNP|JUN|CDKL5|VCAM1|TESC|DTNBP1|FN1|CDC5L|CD2AP|MTNR1B|ID2|CEP63|TNIK|MAPRE1|OPTN|BCAR1
51301	3.8001e-05	0.0064059	6	315	30	14522	cell division	CDH1|CUL3|CEP63|MAPRE1|BCAR1|CD2AP
6996	4.0331e-05	0.0064059	11	1336	30	14522	organelle organization	SOX2|JUN|NUMA1|CUL3|DTNBP1|CEP63|TNIK|OPTN|BCAR1|SYNE1|CD2AP
50794	5.7738e-05	0.0069124	25	6911	30	14522	regulation of cellular process	MACF1|GSK3B|CUL3|FMR1|RPL6|RAB21|SOX2|MAPK9|CDH1|ALX3|PRNP|JUN|CDKL5|VCAM1|TESC|DTNBP1|CDC5L|CD2AP|MTNR1B|ID2|CEP63|TNIK|MAPRE1|OPTN|BCAR1
45639	5.8954e-05	0.0069124	3	37	30	14522	positive regulation of myeloid cell differentiation	JUN|TESC|ID2
10035	6.546e-05	0.0069124	5	211	30	14522	response to inorganic substance	MAPK9|PRNP|JUN|CDH1|ID2
16043	7.2533e-05	0.0069124	14	2307	30	14522	cellular component organization	PRNP|JUN|NUMA1|CUL3|DTNBP1|SYNE1|CD2AP|SOX2|CDH1|CEP63|TNIK|SNAP29|OPTN|BCAR1
48646	0.00010759	0.0090086	6	380	30	14522	anatomical structure formation involved in morphogenesis	SOX2|MACF1|JUN|CDH1|CUL3|FN1
90	0.00011463	0.0090086	2	8	30	14522	mitotic anaphase	NUMA1|CUL3
71840	0.00012289	0.0090086	14	2418	30	14522	cellular component organization or biogenesis	PRNP|JUN|NUMA1|CUL3|DTNBP1|SYNE1|CD2AP|SOX2|CDH1|CEP63|TNIK|SNAP29|OPTN|BCAR1
45597	0.00015971	0.0097288	5	255	30	14522	positive regulation of cell differentiation	SOX2|MAPK9|JUN|TESC|ID2
51322	0.00018376	0.0097288	2	10	30	14522	anaphase	NUMA1|CUL3
71241	0.00018376	0.0097288	2	10	30	14522	cellular response to inorganic substance	CDH1|ID2
71248	0.00018376	0.0097288	2	10	30	14522	cellular response to metal ion	CDH1|ID2
10226	0.00018376	0.0097288	2	10	30	14522	response to lithium ion	CDH1|ID2
10038	0.00022505	0.011288	4	147	30	14522	response to metal ion	MAPK9|PRNP|CDH1|ID2
9653	0.00027751	0.013223	9	1107	30	14522	anatomical structure morphogenesis	SOX2|MACF1|JUN|VCAM1|CDH1|CUL3|ALX3|DTNBP1|FN1
33365	0.00031108	0.014117	4	160	30	14522	protein localization to organelle	MACF1|MAPRE1|OPTN|SYNE1
1829	0.00036969	0.016014	2	14	30	14522	trophectodermal cell differentiation	CDH1|CUL3
7010	0.00041243	0.017089	6	487	30	14522	cytoskeleton organization	CUL3|DTNBP1|CEP63|TNIK|BCAR1|CD2AP
16477	0.0004307	0.017102	5	316	30	14522	cell migration	VCAM1|CUL3|FN1|BCAR1|CD2AP
7049	0.0004555	0.017163	7	701	30	14522	cell cycle	PRNP|CDH1|CUL3|CDC5L|CEP63|MAPRE1|CD2AP
45637	0.00048593	0.017163	3	75	30	14522	regulation of myeloid cell differentiation	JUN|TESC|ID2
46686	0.00048625	0.017163	2	16	30	14522	response to cadmium ion	MAPK9|PRNP
87	0.00055038	0.018473	2	17	30	14522	mitotic M phase	NUMA1|CUL3
48598	0.00056213	0.018473	5	335	30	14522	embryonic morphogenesis	SOX2|MACF1|VCAM1|CUL3|ALX3
278	0.00063403	0.020141	5	344	30	14522	mitotic cell cycle	CDH1|CUL3|CEP63|MAPRE1|CD2AP
1825	0.00069024	0.020318	2	19	30	14522	blastocyst formation	CDH1|CUL3
51674	0.00070356	0.020318	5	352	30	14522	localization of cell	VCAM1|CUL3|FN1|BCAR1|CD2AP
48870	0.00070356	0.020318	5	352	30	14522	cell motility	VCAM1|CUL3|FN1|BCAR1|CD2AP
2763	0.00076595	0.021469	2	20	30	14522	positive regulation of myeloid leukocyte differentiation	JUN|ID2
50793	0.00082359	0.022425	7	774	30	14522	regulation of developmental process	SOX2|MAPK9|JUN|CDH1|TESC|ID2|FN1
51094	0.00084923	0.022481	5	367	30	14522	positive regulation of developmental process	SOX2|MAPK9|JUN|TESC|ID2
7030	0.00092885	0.023924	2	22	30	14522	Golgi organization	OPTN|SYNE1
50896	0.00096316	0.024155	20	5389	30	14522	response to stimulus	MACF1|GSK3B|PRNP|JUN|VCAM1|CUL3|DTNBP1|FN1|CD2AP|RAB21|SOX2|MAPK9|CDH1|MTNR1B|ID2|CEP63|TNIK|OPTN|BCAR1|CFTR
9790	0.0012331	0.030131	6	600	30	14522	embryo development	SOX2|MACF1|VCAM1|CDH1|CUL3|ALX3
51100	0.0013001	0.030976	2	26	30	14522	negative regulation of binding	GSK3B|JUN
48523	0.0013962	0.032351	11	1992	30	14522	negative regulation of cellular process	SOX2|GSK3B|PRNP|JUN|CDH1|CUL3|FMR1|TESC|ID2|CEP63|MAPRE1
2682	0.0014386	0.032351	5	413	30	14522	regulation of immune system process	JUN|VCAM1|TESC|ID2|BCAR1
6928	0.0014597	0.032351	6	620	30	14522	movement of cell or subcellular component	MACF1|VCAM1|CUL3|FN1|BCAR1|CD2AP
51179	0.0015412	0.033381	14	3063	30	14522	localization	MACF1|VCAM1|CUL3|FMR1|DTNBP1|FN1|SYNE1|CD2AP|RAB21|MAPRE1|SNAP29|OPTN|BCAR1|CFTR
33036	0.0016131	0.033519	8	1128	30	14522	macromolecule localization	RAB21|MACF1|FMR1|MAPRE1|SNAP29|OPTN|CFTR|SYNE1
21983	0.0016179	0.033519	2	29	30	14522	pituitary gland development	SOX2|CDH1
6950	0.0017869	0.036231	10	1732	30	14522	response to stress	SOX2|GSK3B|MAPK9|PRNP|JUN|VCAM1|CDH1|FN1|CEP63|TNIK
35295	0.0018455	0.03664	5	437	30	14522	tube development	SOX2|JUN|CDH1|FN1|CFTR
1903706	0.0020371	0.037146	3	123	30	14522	regulation of hemopoiesis	JUN|TESC|ID2
35026	0.0020658	0.037146	1	1	30	14522	leading edge cell differentiation	JUN
6620	0.0020658	0.037146	1	1	30	14522	posttranslational protein targeting to endoplasmic reticulum membrane	MACF1
35372	0.0020658	0.037146	1	1	30	14522	protein localization to microtubule	MAPRE1
50973	0.0020658	0.037146	1	1	30	14522	detection of mechanical stimulus involved in equilibrioception	SOX2
2088	0.0022213	0.038489	2	34	30	14522	lens development in camera-type eye	SOX2|CDH1
279	0.0022213	0.038489	2	34	30	14522	M phase	NUMA1|CUL3
8284	0.0022879	0.038935	5	459	30	14522	positive regulation of cell population proliferation	SOX2|JUN|VCAM1|CUL3|ID2
198738	0.002385	0.039188	3	130	30	14522	cell-cell signaling by wnt	MACF1|GSK3B|TNIK
16055	0.002385	0.039188	3	130	30	14522	Wnt signaling pathway	MACF1|GSK3B|TNIK
2684	0.0024651	0.039817	4	279	30	14522	positive regulation of immune system process	JUN|VCAM1|ID2|BCAR1
35556	0.0026526	0.041892	7	947	30	14522	intracellular signal transduction	RAB21|GSK3B|MAPK9|CDH1|CUL3|CEP63|TNIK
6997	0.0027694	0.041892	2	38	30	14522	nucleus organization	NUMA1|SYNE1
21536	0.0027694	0.041892	2	38	30	14522	diencephalon development	SOX2|CDH1
1824	0.0027694	0.041892	2	38	30	14522	blastocyst development	CDH1|CUL3
43161	0.0028253	0.042071	3	138	30	14522	proteasome-mediated ubiquitin-dependent protein catabolic process	CDH1|CUL3|CD2AP
10498	0.0028836	0.042278	3	139	30	14522	proteasomal protein catabolic process	CDH1|CUL3|CD2AP
48519	0.0029848	0.042824	11	2185	30	14522	negative regulation of biological process	SOX2|GSK3B|PRNP|JUN|CDH1|CUL3|FMR1|TESC|ID2|CEP63|MAPRE1
45595	0.0030107	0.042824	5	489	30	14522	regulation of cell differentiation	SOX2|MAPK9|JUN|TESC|ID2
51716	0.0032026	0.044884	15	3687	30	14522	cellular response to stimulus	MACF1|GSK3B|JUN|CUL3|CD2AP|RAB21|MAPK9|CDH1|MTNR1B|ID2|CEP63|TNIK|OPTN|BCAR1|CFTR
40011	0.0034287	0.047356	5	504	30	14522	locomotion	VCAM1|CUL3|FN1|BCAR1|CD2AP
98763	0.0035345	0.04812	2	43	30	14522	mitotic cell cycle phase	NUMA1|CUL3

## Sheet: Cluster5_SYNE1
Enriched GO terms for the cluster with human SYNE1 central node
GO-ID	p-value	corr p-value	x	n	X	N	Description	Genes in test set
90292	2.2344e-09	8.837e-07	3	3	20	14521	nuclear matrix anchoring at nuclear membrane	SUN2|SUN1|SYNE1
43578	2.2344e-09	8.837e-07	3	3	20	14521	nuclear matrix organization	SUN2|SUN1|SYNE1
6997	1.8742e-07	4.9416e-05	4	38	20	14521	nucleus organization	SUN2|SUN1|SYNE1|NDEL1
51457	1.237e-06	0.00024462	3	16	20	14521	maintenance of protein location in nucleus	SUN2|SUN1|SYNE1
72595	3.8882e-06	0.00061511	3	23	20	14521	maintenance of protein localization in organelle	SUN2|SUN1|SYNE1
51656	8.0134e-06	0.0010564	4	96	20	14521	establishment of organelle localization	SUN2|NDE1|SYNE1|NDEL1
32507	1.3011e-05	0.0014221	3	34	20	14521	maintenance of protein location in cell	SUN2|SUN1|SYNE1
35278	1.7978e-05	0.0014221	2	5	20	14521	miRNA mediated inhibition of translation	AGO1|AGO2
45974	1.7978e-05	0.0014221	2	5	20	14521	regulation of translation, ncRNA-mediated	AGO1|AGO2
40033	1.7978e-05	0.0014221	2	5	20	14521	negative regulation of translation, ncRNA-mediated	AGO1|AGO2
51640	2.9952e-05	0.0021296	4	134	20	14521	organelle localization	SUN2|NDE1|SYNE1|NDEL1
51651	3.266e-05	0.0021296	3	46	20	14521	maintenance of location in cell	SUN2|SUN1|SYNE1
31272	3.7692e-05	0.0021296	2	7	20	14521	regulation of pseudopodium assembly	CDC42|APC
31274	3.7692e-05	0.0021296	2	7	20	14521	positive regulation of pseudopodium assembly	CDC42|APC
45185	5.0093e-05	0.0026416	3	53	20	14521	maintenance of protein location	SUN2|SUN1|SYNE1
7163	5.6001e-05	0.0026855	3	55	20	14521	establishment or maintenance of cell polarity	CDC42|APC|NDE1
47496	6.4507e-05	0.0026855	2	9	20	14521	vesicle transport along microtubule	NDE1|NDEL1
6998	6.4507e-05	0.0026855	2	9	20	14521	nuclear envelope organization	SUN2|NDEL1
99518	6.4507e-05	0.0026855	2	9	20	14521	vesicle cytoskeletal trafficking	NDE1|NDEL1
34504	9.674e-05	0.0038113	3	66	20	14521	protein localization to nucleus	SUN2|SUN1|SYNE1
31346	0.00010119	0.0038113	3	67	20	14521	positive regulation of cell projection organization	CDC42|APC|NDEL1
51647	0.00011797	0.0040572	2	12	20	14521	nucleus localization	SUN2|SYNE1
7097	0.00011797	0.0040572	2	12	20	14521	nuclear migration	SUN2|SYNE1
32269	0.00013232	0.0043612	5	379	20	14521	negative regulation of cellular protein metabolic process	APC|AGO1|AGO2|SH3BP5|BDKRB2
51248	0.00015686	0.0049631	5	393	20	14521	negative regulation of protein metabolic process	APC|AGO1|AGO2|SH3BP5|BDKRB2
51235	0.00019136	0.0058219	3	83	20	14521	maintenance of location	SUN2|SUN1|SYNE1
72384	0.00021378	0.0062631	2	16	20	14521	organelle transport along microtubule	NDE1|NDEL1
6996	0.00023074	0.0065185	8	1336	20	14521	organelle organization	CDC42|SUN2|SUN1|APC|NDE1|HMGN2|SYNE1|NDEL1
35195	0.00027213	0.0074224	2	18	20	14521	gene silencing by miRNA	AGO1|AGO2
120034	0.00030389	0.0080125	2	19	20	14521	positive regulation of plasma membrane bounded cell projection assembly	CDC42|APC
10256	0.00033179	0.008466	3	100	20	14521	endomembrane system organization	SUN2|SYNE1|NDEL1
60491	0.00037258	0.0089306	2	21	20	14521	regulation of cell projection assembly	CDC42|APC
120032	0.00037258	0.0089306	2	21	20	14521	regulation of plasma membrane bounded cell projection assembly	CDC42|APC
